# Supplementary material for: Access to unpublished protocols and statistical analysis plans of randomised trials
Source: Trials. 2022 Aug 17;23:674. doi: 10.1186/s13063-022-06641-x (PMC9387046; doi:10.1186/s13063-022-06641-x)
Supplement: Supplementary file 1 — Additional file 1. [file 13063_2022_6641_MOESM1_ESM.zip]

Archive with 2 entries (2 files):
- DataR1.xlsx
- Supplementary materialR1.docx
