# Supplementary material for: Access to unpublished protocols and statistical analysis plans of randomised trials
Source: Trials. 2022 Aug 17;23:674. doi: 10.1186/s13063-022-06641-x (PMC9387046; doi:10.1186/s13063-022-06641-x)
Supplement: Supplementary file 1 — Additional file 1. [file 13063_2022_6641_MOESM1_ESM.zip › DataR1.xlsx]

## Sheet: Sheet1
id	shared_protocol	n_versions_protocol	shared_sap	n_versions	shared_some_else	other_description	Sample	Datefirstemail	Datesecondemail	Datethirdemail	Datefinalemail	messagerejected	Howrejected	Respondtoemail	n_attempts_to_response	n_days_to_response	Shareanyinformation	n_days_to_sharing	n_additiona_emails_req_for_share	reason_stated_for_not_sharing	Sharedinitialprotocol	Sharedfinalprotocol	NdaysuntilsharedinitialProt	NdaysuntilsharedfinalProtoc	Numberemailsresharingprotoco	Dateinitialprotocol	Datefinalprotocol	ShareinitialSAP	sharefinalSAP	Ndaysfluntilsharedinitial	NdaysfromuntilsharedfinalS	NemailsresharingSAP	DateinitialSAP	DatefinalSAP	replied	reason_no_reply	shared_protocol_sap
1	1	2	0	0	0		Pubmed	2020-08-10						Y	1	3	Y	22	6		Y	Y	22	22	4	2020-10-30	2020-10-30	Y	Y	22	22	4	2020-10-30	2020-10-30	1		1
2	0		0		1	Research ethics application form	Pubmed	2020-08-10						Y	1	10	Y	20	2		Y	N	20		2	2020-10-28		N	N						1		1
3	0		0		1	Excerpt from protocol	Pubmed	2020-09-10	10/27/2020					Y	2	21	Y	21	0		N	N						N	Y		21			2020-10-28	1		1
4	1	1	0				Pubmed	2020-09-10						Y	1	2	Y	2	0		N	Y	0	2	0		2020-10-10	N	N						1		1
5	1	2	1	1			High impact	10/16/2020	2020-06-11	11/20/2020				Y	3	35	Y	37	1		Y	Y	37	37	1	2020-11-22	2020-11-22	N	Y		37	1		2020-11-22	1		1
6	1	2	0				High impact	10/16/2020	2020-06-11					Y	2	20	Y	47	1		Y	Y	47	47	1	2020-11-16	2020-11-16	N	N						1		1
7	1	1	0				High impact	10/16/2020						Y	1	2	Y	2	0		N	Y		2	0	2020-10-18	2020-10-18	N	N						1		1
8	1	3	0				High impact	10/16/2020	2020-06-11					Y	2	25	Y	25	1		Y	Y	26	25	1	2020-11-10	2020-11-09	N	N						1		1
9							Pubmed	2020-05-10	10/26/2020	11/19/2020	12/18/2020			N																					0	No response	0
10							Pubmed	2020-08-10	10/26/2020	11/19/2020	12/18/2020			N																					0	No response	0
11							Pubmed	2020-08-10	10/26/2020	11/19/2020	12/18/2020			N																					0	No response	0
12							Pubmed	2020-08-10	10/26/2020	11/19/2020	12/18/2020			N																					0	No response	0
13							Pubmed	2020-08-10	10/26/2020	11/19/2020	12/18/2020			N																					0	No response	0
14							Pubmed	2020-08-10	10/26/2020	11/19/2020	12/18/2020			N																					0	No response	0
15							Pubmed	2020-08-10	10/26/2020	11/19/2020	12/18/2020			N																					0	No response	0
16							Pubmed	2020-08-10	10/26/2020	11/19/2020				Y	3	53	N			No communication with supervisor of paper															1		0
17							Pubmed	2020-08-10	10/26/2020	11/19/2020	12/18/2020			N																					0	No response	0
18							Pubmed	2020-08-10	10/26/2020	11/19/2020	12/18/2020			N																					0	No response	0
19							Pubmed	2020-08-10				Y	Access denied																						0	Invalid email	0
20							Pubmed	2020-08-10	10/26/2020	11/19/2020	12/18/2020			N																					0	No response	0
21							Pubmed	2020-08-10	10/26/2020	11/19/2020	12/18/2020			N																					0	No response	0
22							Pubmed	2020-08-10	10/26/2020	11/19/2020				Y	3	42	N			No communication with statistical partners															1		0
23							Pubmed	2020-08-10	10/26/2020	11/19/2020	12/18/2020			N																					0	No response	0
24							Pubmed	2020-08-10	10/27/2020	11/19/2020	12/18/2020			N																					0	No response	0
25							Pubmed	2020-08-10	10/27/2020	11/19/2020	12/18/2020			N																					0	No response	0
26							Pubmed	2020-08-10	10/27/2020	11/19/2020	12/18/2020			N																					0	No response	0
27							Pubmed	2020-08-10	10/27/2020	11/19/2020	12/18/2020			N																					0	No response	0
28							Pubmed	2020-08-10	10/27/2020	11/19/2020	12/18/2020			N																					0	No response	0
29							Pubmed	2020-08-10	10/27/2020	11/19/2020	12/18/2020			N																					0	No response	0
30							Pubmed	2020-08-10	10/27/2020	11/19/2020	12/18/2020			N																					0	No response	0
31							Pubmed	2020-08-10				Y	User unknown																						0	Invalid email	0
32							Pubmed	2020-08-10	10/27/2020	11/19/2020	12/18/2020			N																					0	No response	0
33							Pubmed	2020-08-10						Y	1	1	N			Refused	N	N						N	N						1		0
34							Pubmed	2020-08-10	10/27/2020	11/19/2020	12/18/2020			N																					0	No response	0
35							Pubmed	2020-08-10	10/27/2020	11/19/2020	12/18/2020			N																					0	No response	0
36							Pubmed	2020-08-10	10/27/2020	11/19/2020	12/18/2020			N																					0	No response	0
37							Pubmed	2020-09-10	10/27/2020	11/19/2020	12/18/2020			N																					0	No response	0
38							Pubmed	2020-09-10	10/27/2020	11/19/2020	12/18/2020			N																					0	No response	0
39							Pubmed	2020-09-10	10/27/2020	11/19/2020		Y	Host unknown																						0	Invalid email	0
40							Pubmed	2020-09-10	10/27/2020	11/19/2020	12/18/2020			N																					0	No response	0
41							Pubmed	2020-09-10	10/27/2020	11/19/2020	12/18/2020			N																					0	No response	0
42							Pubmed	2020-09-10	10/27/2020	11/19/2020	12/18/2020			N																					0	No response	0
43							Pubmed	2020-09-10	10/27/2020	11/19/2020	12/18/2020			N																					0	No response	0
44							Pubmed	2020-09-10	10/27/2020	11/19/2020	12/18/2020			N																					0	No response	0
45							Pubmed	2020-09-10	10/27/2020	11/19/2020	12/18/2020			N																					0	No response	0
46							Pubmed	2020-09-10	10/27/2020	11/19/2020		Y	Host unknown																						0	Invalid email	0
47							Pubmed	2020-09-10	10/27/2020	11/19/2020	12/18/2020			N																					0	No response	0
48							Pubmed	2020-09-10	10/27/2020	11/19/2020	12/18/2020			N																					0	No response	0
49							Pubmed	2020-09-10	10/27/2020	11/19/2020	12/18/2020			N																					0	No response	0
50							Pubmed	2020-09-10	10/27/2020	11/19/2020	12/18/2020			N																					0	No response	0
51							Pubmed	2020-09-10	10/27/2020	11/19/2020	12/18/2020			N																					0	No response	0
52							Pubmed	2020-09-10	10/27/2020	11/19/2020	12/18/2020			N																					0	No response	0
53							Pubmed	2020-09-10	10/27/2020	11/19/2020	12/18/2020			N																					0	No response	0
54							Pubmed	2020-09-10	10/27/2020	11/19/2020	12/18/2020			N																					0	No response	0
55							Pubmed	2020-09-10						Y	1	2	N			Non-English protocol															1		0
56							Pubmed	2020-09-10	10/27/2020	11/19/2020	12/18/2020			N																					0	No response	0
57							Pubmed	2020-09-10	10/27/2020	11/19/2020	12/18/2020			N																					0	No response	0
58							Pubmed	2020-09-10	10/27/2020	11/19/2020	12/18/2020			N																					0	No response	0
59							Pubmed	2020-09-10	10/27/2020	11/19/2020	12/18/2020			N																					0	No response	0
60							Pubmed	2020-09-10	10/27/2020	11/19/2020	12/18/2020			N																					0	No response	0
61							Pubmed	2020-09-10	10/27/2020	11/19/2020	12/18/2020			N																					0	No response	0
62							Pubmed	2020-09-10	10/27/2020	11/19/2020	12/18/2020			N																					0	No response	0
63							Pubmed	2020-09-10				Y	Recipient address not supported																						0	Invalid email	0
64							Pubmed	2020-09-10	10/27/2020	11/19/2020	12/18/2020			N																					0	No response	0
65							Pubmed	2020-09-10	10/27/2020	11/19/2020	12/18/2020			N																					0	No response	0
66							Pubmed	2020-09-10				Y	Undeliverable																						0	Invalid email	0
67							Pubmed	2020-09-10	10/27/2020	11/19/2020	12/18/2020			N																					0	No response	0
68							Pubmed	2020-09-10	10/27/2020	11/19/2020	12/18/2020			N																					0	No response	0
69							Pubmed	2020-09-10	10/27/2020	11/19/2020	12/18/2020			N																					0	No response	0
70							Pubmed	2020-09-10	10/27/2020					Y	1	1	N			Said they would reply, but never did															1		0
71							Pubmed	2020-09-10	10/27/2020	11/19/2020	12/18/2020			N																					0	No response	0
72							Pubmed	2020-09-10	10/27/2020	11/19/2020	12/18/2020			N																					0	No response	0
73							Pubmed	2020-09-10	10/27/2020	11/19/2020	12/18/2020			N																					0	No response	0
74							Pubmed	2020-09-10	10/27/2020	11/19/2020	12/18/2020			N																					0	No response	0
75							Pubmed	2020-09-10	10/27/2020	11/19/2020	12/18/2020			N																					0	No response	0
76							Pubmed	2020-09-10	10/27/2020	11/19/2020	12/18/2020			N																					0	No response	0
77							Pubmed	2020-09-10				Y	Undeliverable																						0	Invalid email	0
78							Pubmed	2020-09-10				Y	No valid recipients																						0	Invalid email	0
79							Pubmed	2020-09-10	10/27/2020	11/19/2020	12/18/2020			N																					0	No response	0
80							Pubmed	2020-09-10	10/27/2020	11/19/2020	12/18/2020			N																					0	No response	0
81							Pubmed	2020-09-10	10/27/2020	11/19/2020	12/18/2020			N																					0	No response	0
82							Pubmed	2020-09-10	10/27/2020	11/19/2020	12/18/2020			N																					0	No response	0
83							Pubmed	2020-09-10	10/27/2020	11/19/2020	12/18/2020			N																					0	No response	0
84							Pubmed	2020-09-10	10/27/2020	11/19/2020	12/18/2020			N																					0	No response	0
85							Pubmed	2020-09-10	10/27/2020	11/19/2020	12/18/2020			N																					0	No response	0
86							Pubmed	2020-09-10	10/27/2020	11/19/2020	12/18/2020			N																					0	No response	0
87							Pubmed	2020-09-10	10/27/2020	11/19/2020	12/18/2020			N																					0	No response	0
88							Pubmed	2020-09-10	10/27/2020	11/19/2020	12/18/2020			N																					0	No response	0
89							Pubmed	2020-09-10	10/27/2020	11/19/2020	12/18/2020			N																					0	No response	0
90							High impact	10/16/2020						Y	1	4	N			Still in the process of publication some of the work															1		0
91							High impact	10/16/2020	2020-06-11	11/20/2020	12/18/2020			N																					0	No response	0
92							High impact	10/16/2020	2020-06-11	11/20/2020				Y	3	35	N			Company sponsored trial, so unable to distribute															1		0
93							High impact	10/16/2020	2020-06-11	11/20/2020	12/18/2020			N																					0	No response	0
94							High impact	10/16/2020	2020-06-11	11/20/2020	12/18/2020			N																					0	No response	0
95							High impact	10/16/2020	2020-06-11	11/20/2020	12/18/2020			N																					0	No response	0
96							High impact	10/16/2020	2020-06-11	11/20/2020	12/18/2020			N																					0	No response	0
